# Supplementary material for: Immersive Virtual Reality Environments as Psychoanalytic Settings: A Conceptual Framework for Modeling Unconscious Processes Through IoT-Based Bioengineering Interfaces
Source: Bioengineering (Basel). 2025 Nov 17;12(11):1257. doi: 10.3390/bioengineering12111257 (PMC12650620; doi:10.3390/bioengineering12111257)
Supplement: Supplementary file 1 [file bioengineering-12-01257-s001.zip]

Archive with 1 entries (1 files):
- bioengineering-3876015-supplementary.pdf
